# Supplementary material for: Zinc Administration and Improved Serum Markers of Hepatic Fibrosis in Patients with Autoimmune Hepatitis
Source: J Clin Med. 2021 Jun 2;10(11):2465. doi: 10.3390/jcm10112465 (PMC8199625; doi:10.3390/jcm10112465)
Supplement: Supplementary file 1 [file jcm-10-02465-s001.zip]

Archive with 1 entries (1 files):
- jcm-1219284-supplementary.xlsx
