# Supplementary material for: Zinc Administration and Improved Serum Markers of Hepatic Fibrosis in Patients with Autoimmune Hepatitis
Source: J Clin Med. 2021 Jun 2;10(11):2465. doi: 10.3390/jcm10112465 (PMC8199625; doi:10.3390/jcm10112465)
Supplement: Supplementary file 1 [file jcm-10-02465-s001.zip › jcm-1219284-supplementary.xlsx]

## Sheet: Supplementary Table S1
	Supplementary Table S1
	Clinical profiles of the drop out patients
	Drop out patients (n=11)
	Patients' intentions	63.6	% (7)		Median age			68	years old
	Discontinuation of maintenance	27.3	% (3)		Medication periods			4.9±3.6	months
	Diarrhea	9.1	% (1)
	Supplementary Table S2
	Clinical parameters of the patients without zinc elevation before and after zinc supplymentation
	Patients without zinc elevation (n=11)		Before		After	12 months			After	24 months
		Mean		SD	Mean		SD	p	Mean		SD	p
	Zinc (µg/dL)	74.3636	±	12.9713	76.3636	±	7.59306	0.664883	77.7273	±	12.5466	0.543433
	AST (U/L)	29.3636	±	13.5667	30.5455	±	13.1785	0.837919	32.4	±	11.3549	0.583458
	ALT (U/L)	20.2727	±	9.47725	23.0909	±	12.4133	0.556586	24.6	±	11.3451	0.357932
	ALP (U/L)	308	±	151.508	335.909	±	236.211	0.745543	377.5	±	207.937	0.398208
	gammaGT (U/L)	69.5455	±	109.083	73.7273	±	141.719	0.938994	81	±	118.444	0.938994
	Total bilirubin (mg/dL)	0.845455	±	0.291079	0.772727	±	0.283164	0.559185	0.73	±	0.182878	0.287312
	Albumin (g/dL)	4.10909	±	0.273695	4.1	±	0.275681	0.938906	4.09	±	0.338132	0.88926
	HDL-cholesterol (mg/dL)	71.2727	±	19.4787	66.4545	±	21.5377	0.588215	69.6	±	20.8604	0.851907
	Ferritin (ng/mL)	97.7455	±	77.1216	59.47	±	38.5419	0.165483	65.125	±	40.0444	0.248279
	Copper (µg/dL)	130.3	±	23.1	117	±	28.5	0.29	121.4	±	26.5	0.44
	IgG (mg/dL)	1495.45	±	487.563	1556.5	±	443.004	0.76697	1572	±	484.112	0.749524
	Hyaluronic acid (ng/mL)	167.87	±	186.781	166.911	±	191.338	0.991327	178.733	±	160.312	0.893118
	Pro-collagen type III (ng/mL)	0.55	±	0.171594	0.554545	±	0.250454	0.961552	0.6	±	0.290593	0.646148
	TypeIV collagen７S (ng/mL)	4.09	±	1.24137	4.27	±	1.49075	0.772755	4.78	±	2.15551	0.395179
	Platelets (/µL)	18.8818	±	5.37174	19.5727	±	5.65563	0.771956	20.35	±	6.07605	0.56631
	Prothrombin time (%)	96.6364	±	16.5606	96.9091	±	12.7393	0.96592	96.2	±	12.7871	0.946563
